# Supplementary material for: Overestimated nitrogen loss from denitrification for natural terrestrial ecosystems in CMIP6 Earth System Models
Source: Nat Commun. 2023 May 27;14:3065. doi: 10.1038/s41467-023-38803-z (PMC10224944; doi:10.1038/s41467-023-38803-z)
Supplement: Supplementary file 3 — Source Data [file 41467_2023_38803_MOESM3_ESM.xlsx]

## Sheet: Fig.3
	Steady state			ESMs				ESMs' input and sink + isotope-benchmarking based fdenit
	N input	Leaching	Denitrification	N input	N sink	Leaching	Denitrification	N input	N sink	Leaching	Denitrification
N fluxes (Tg N yr-1）	107	62	45	119	25	21	73	119	25	56	38
SD (Tg N yr-1)	19	9	9	24	7	9	31	24	7	16	11

## Sheet: Fig.4
fgas vs beta Regression
ESM	fdenit (-)	beta	beta (% NPP ppm-1)
CESM2	0.8372	0.00147477	0.147477
CESM2-WACCM	0.8542	0.00183221	0.183221
EC-Earth3-Veg	0.1826	0.00253102	0.253102
EC-Earth3-Veg-LR	0.1702	0.00348444	0.348444
MIROC-ES2L	0.9339	0.00134486	0.134486
MPI-ESM-1-2-HAM	0.5588	0.00147619	0.147619
MPI-ESM1-2-LR	0.5677	0.00213795	0.213795
NorESM2-LM	0.7928	0.00148852	0.148852
NorESM2-MM	0.8922	0.00195059	0.195059
UKESM1-0-LL	0.9489	0.00148048	0.148048
1pct CO2
ESM	fdenit (-)	beta (% NPP ppm-1)
CESM2	0.8372	0.1216
MIROC-ES2L	0.9339	0.1259
MPI-ESM-1-2-HAM	0.5588	0.1309
NorESM2-LM	0.7928	0.122
UKESM1-0-LL	0.9489	0.0937
